# Supplementary material for: Novel D-A-π-A1 Type Organic Sensitizers from 4,7-Dibromobenzo[d][1,2,3]thiadiazole and Indoline Donors for Dye-Sensitized Solar Cells
Source: Molecules. 2022 Jun 29;27(13):4197. doi: 10.3390/molecules27134197 (PMC9267993; doi:10.3390/molecules27134197)
Supplement: Supplementary file 1 [file molecules-27-04197-s001.zip]

Archive with 1 entries (1 files):
- molecules-1767494-supplementary.pdf
